# Supplementary material for: Grating Theory Approach to Optics of Nanocomposites
Source: Materials (Basel). 2021 Oct 24;14(21):6359. doi: 10.3390/ma14216359 (PMC8585217; doi:10.3390/ma14216359)
Supplement: Supplementary file 1 [file materials-14-06359-s001.zip]

Archive with 1 entries (1 files):
- materials-1420373-supplementary.avi
